# Supplementary material for: HTLV-1 induces an inflammatory CD4+CD8+ T cell population in HTLV-1–associated myelopathy
Source: JCI Insight. 2024 Jan 9;9(1):e173738. doi: 10.1172/jci.insight.173738 (PMC10906466; doi:10.1172/jci.insight.173738)
Supplement: Supporting data values [file jciinsight-9-173738-s144.xlsx]

## Sheet: Figure 1b
Sample	Group	CD4	CD8	DP	DN
HC2	UC	65.3	20	0.64	2.61
HC12	UC	54.7	20.4	0.65	11.4
HC1	UC	62.3	18.5	0.66	2.7
UBH	UC	74.7	17.1	0.47	1.72
HC14	UC	41.6	20.2	0.45	9.46
HC16	UC	66.4	13.4	0.66	5.08
HC17	UC	53.6	19.8	1	3.38
HC18	UC	61.7	21	0.68	5.4
HC19	UC	61.2	19.3	5.12	4.42
HC13	UC	56.8	21.6	1.58	11.1
HC20	UC	29.7	19.1	0.63	11
HC9	UC	35.1	9.91	0.84	20
HC4	UC	27.7	13.2	0.76	20.4
HC18	UC	32.9	11.9	0.37	15.3
HCA	AC lPVL	60.7	9.18	0.57	4.71
HCI	AC lPVL	59.3	14.1	2.2	3.67
HNI	AC lPVL	50.3	22.7	2.29	14.4
HNX	AC lPVL	50.7	25	0.98	6.13
HQX	AC lPVL	72.8	17.4	0.48	3.07
HOD	AC lPVL	59.2	25.6	1.37	3.81
HCL	AC lPVL	68.6	11.1	0.52	3.91
HOA	AC lPVL	51.8	31.5	0.66	10.1
HDK	AC lPVL	41.9	17.6	0.43	6.82
HIW	AC lPVL	58.9	17.2	0.46	2.69
HQW	AC lPVL	46.8	15.8	0.96	3.73
HPR	AC lPVL	41.1	17.3	1.3	6.69
HLJ	AC lPVL	48.1	21.6	1.66	5.19
HRO	AC lPVL	61.9	17.5	0.92	3.76
HOO	AC lPVL	37.4	12.6	1.01	12.9
HLJ	AC lPVL	37.2	10.8	0.68	10.4
HOW	AC lPVL	28.4	23.1	0.35	8.04
HFL	AC lPVL	26	8.44	0.77	19.2
HRO	AC lPVL	23	7.66	0.42	22.4
HOS	AC hPVL	45.2	14.1	0.55	16.6
HNR	AC hPVL	51.2	14.6	0.79	4.27
HQI	AC hPVL	33.5	27.1	4.27	4.67
HHD	AC hPVL	45.8	23.3	1.25	4.65
HPQ	AC hPVL	54.6	23.7	1.54	3.78
HBK	AC hPVL	66.1	17.1	1.12	5.21
HQS	AC hPVL	54.9	13.9	1.36	5.37
HLX	AC hPVL	37.7	9.47	0.46	6.3
HKG	AC hPVL	70.7	6.11	0.33	2.92
HFH	AC hPVL	48.5	8.16	0.5	9.63
HNS	AC hPVL	82.2	13.1	0.95	0.64
HGY	AC hPVL	68.9	14.4	1.86	2.99
HES	AC hPVL	69.4	9.69	0.94	3.47
HOF	AC hPVL	25.2	12.4	0.6	12
HNZ	AC hPVL	36.6	13.4	0.35	14.1
HEY	AC hPVL	15.6	5.4	0.17	31.6
HCP	AC hPVL	40.2	15.2	0.52	6.08
HQL	AC hPVL	24	8.4	0.71	8.88
TPW	HAM	70.1	24.2	1.71	1.28
TCK	HAM	78.3	12.1	0.79	5.91
TDB	HAM	68	24.2	2.62	2.74
TBZ	HAM	30.7	12.2	2	8.39
TFF	HAM	73.4	11.5	2.27	3.09
TEU	HAM	59.9	20.6	0.69	3.03
TCQ	HAM	72.9	7.5	0.5	1.67
TDT	HAM	67.3	18.1	0.6	3.86
TDX	HAM	56.2	17.1	0.76	3.76
TW	HAM	77.5	14	1.88	0.57
TAT	HAM	67.4	21.7	3.87	1.45
TEF	HAM	62.4	20.4	1.06	2.78
TPS	HAM	62	21.8	2.57	3.03

## Sheet: Figure 1d
Sample	Group	CD4	CD8	DP	DN
HQW	AC lPVL	1.65	2.34	4.47	0.91
HPR	AC lPVL	0.032	0.91	1.31	0.03
HLJ	AC lPVL	1.56	1.23	4.04	0.2
HRO	AC lPVL	0.069	1.24	1.89	0.081
HIW	AC lPVL	0.66	0.37	2.99	1.67
HDK	AC lPVL	0.64	0.57	4.66	0.26
HQX	AC lPVL	0.064	0.23	0.93	0
HOD	AC lPVL	0.023	0.45	0.58	0
HCL	AC lPVL	0.035	1.37	1.69	0.066
HOA	AC lPVL	0.23	0.26	1.31	0.0075
HDA	AC lPVL	0.46	0.047	1.35	0.013
HIG	AC lPVL	0.13	0.1	0.57	0.031
HJY	AC lPVL	0.12	0.25	1.11	0.32
HMD	AC lPVL	0.35	0.16	4.98	0
HMY	AC lPVL	0.22	0.21	1.44	0.094
HQI	AC hPVL	4.31	4.7068	10.26	0.494
HES	AC hPVL	7.57	3.27	15.9	0.93
HFH	AC hPVL	14.2	2.33	22.1	0.17
HGY	AC hPVL	7.06	1.41	6.19	3.38
HHD	AC hPVL	3.27	0.98	16.7	4.98
HMH	AC hPVL	4.37	1.91	9.34	8.88
HNR	AC hPVL	4.92	0.65	12.1	0.1
HNS	AC hPVL	5.02	1.5	17.4	0.61
HOS	AC hPVL	7.49	0.89	14	0.83
HPQ	AC hPVL	5.88	1.02	8.92	2.4
HQL	AC hPVL	2.93	1.98	17	0.19
HQI	AC hPVL	3.55	5.49	9.93	5.96
HBK	AC hPVL	6.47	0.89	25.8	2.16
HKG	AC hPVL	16.4	2.83	32.4	4.94
HMH	AC hPVL	4.38	1.34	17.2	0.85
HJA	AC hPVL	8.52	0.93	2.93	0.041
HQS	AC hPVL	6.5	1.03	11.9	0.61
TAT	HAM	6.66	4.48	7.76	3.48
TDX	HAM	5.64	1.57	15.3	13
TEF	HAM	2.26	5.39	23.9	0.4
TFF	HAM	25.1	5.56	23.1	9.22
TW	HAM	7.04	3.16	11.4	0.49
TBZ	HAM	8.28	1.87	12.8	0.26
TCK	HAM	5.11	1.86	31.5	0.42
TPW	HAM	0.026	0.73	0.64	0.14
TDB	HAM	6.58	1.54	9.85	0.087
TCQ	HAM	12	16.3	42.3	11.2
TDT	HAM	11.6	1.26	28.1	0.5
TPS	HAM	22	3.77	19.5	5.74
TEU	HAM	3.51	1.18	14.8	0.4

## Sheet: Figure 1e
Sample	Group	T cell population	PVL	Tax
HQI	AC hPVL	CD4	14.4	4.31
HGY	AC hPVL	CD4	23.4	7.06
HMH	AC hPVL	CD4	16.1	4.37
HNS	AC hPVL	CD4	23.3	5.02
HOS	AC hPVL	CD4	19.6	7.49
HPQ	AC hPVL	CD4	21.25	5.88
HQL	AC hPVL	CD4	35.9	2.93
TAT	HAM	CD4	24.2	6.66
TDX	HAM	CD4	16.78	5.64
TEF	HAM	CD4	9.6	2.26
TFF	HAM	CD4	101.4	25.1
TW	HAM	CD4	26.2	7.04
TBZ	HAM	CD4	35.4	8.28
HQI	AC hPVL	CD8	18.03	4.7068
HGY	AC hPVL	CD8	3.93	1.41
HMH	AC hPVL	CD8	9.53	1.91
HNS	AC hPVL	CD8	6.89	1.5
HOS	AC hPVL	CD8	0.92	0.89
HPQ	AC hPVL	CD8	13.01	1.02
HQL	AC hPVL	CD8	10.96	1.98
TAT	HAM	CD8	4.16	4.48
TDX	HAM	CD8	2.05	1.57
TEF	HAM	CD8	20.12	5.39
TFF	HAM	CD8	11.8	5.56
TW	HAM	CD8	9.78	3.16
HFH	AC hPVL	DN	0.579	0.17
HGY	AC hPVL	DN	0	3.38
HMH	AC hPVL	DN	9.73	8.88
HNS	AC hPVL	DN	0	0.61
HOS	AC hPVL	DN	0.405	0.83
HPQ	AC hPVL	DN	0	2.4
HQL	AC hPVL	DN	0.74	0.19
TAT	HAM	DN	0	3.48
TDX	HAM	DN	0	13
TEF	HAM	DN	0.405	0.4
TFF	HAM	DN	52.5	9.22
TW	HAM	DN	0	0.49
TBZ	HAM	DN	0.4	0.26
HQI	AC hPVL	DP	32.25	10.26
HGY	AC hPVL	DP	17.5	6.19
HMH	AC hPVL	DP	11.9	9.34
HNS	AC hPVL	DP	32.4	17.4
HOS	AC hPVL	DP	46.2	14
HPQ	AC hPVL	DP	22.3	8.92
HQL	AC hPVL	DP	34.9	17
TAT	HAM	DP	49.7	7.76
TDX	HAM	DP	25.36	15.3
TEF	HAM	DP	46.2	23.9
TFF	HAM	DP	85.7	23.1
TBZ	HAM	DP	29.6	12.8

## Sheet: Figure 1f and Supplementary 1d
Sample	Group	CD4	CD8	DP	DN
HQW	AC lPVL	49.4379	36.7812	12.867	0.91387
HPR	AC lPVL	5.0365	86.5693	8.17518	0.218978
HLJ	AC lPVL	59.5025	35.175	4.77292	0.549609
HRO	AC lPVL	9.89791	80.3817	9.14336	0.577008
HIW	AC lPVL	65.655	16.5335	10.9957	6.81576
HDK	AC lPVL	57.5978	28.4349	12.3749	1.59236
HQX	AC lPVL	45.8333	41.6667	12.5	0
HOD	AC lPVL	8.66667	82.6667	8.66667	0
HCL	AC lPVL	11.0102	78.4336	9.76163	0.794552
HOA	AC lPVL	50.9839	38.1932	10.5546	0.268336
HDA	AC lPVL	84.9524	9.84127	5.14286	0.0634921
HIG	AC lPVL	58.9862	24.424	15.2074	1.38249
HJY	AC lPVL	58.9258	23.3807	10.2686	7.42496
HMD	AC lPVL	77.3481	16.0221	6.62983	0
HMY	AC lPVL	63.0705	24.758	11.3416	0.829876
HES	AC hPVL	88.2061	7.26838	4.24919	0.276283
HFH	AC hPVL	94.9666	3.07112	1.89667	0.0655928
HGY	AC hPVL	88.8067	5.67878	3.60989	1.90459
HHD	AC hPVL	78.466	9.02107	10.5119	2.00097
HNZ	AC hPVL	65.646	18.3012	6.14479	9.90799
HNR	AC hPVL	91.4147	3.89131	4.64093	0.0530391
HNS	AC hPVL	90.8403	5.52454	3.5305	0.104667
HOS	AC hPVL	91.137	3.70764	2.73609	2.41932
HPQ	AC hPVL	88.3959	6.15692	4.01482	1.43234
HQL	AC hPVL	43.1897	27.7785	28.9125	0.119367
HQI	AC hPVL	28.7742	50.195	19.7758	1.25503
HBK	AC hPVL	77.5684	2.84934	17.594	1.98831
HKG	AC hPVL	91.3202	3.58049	4.2135	0.885814
HMH	AC hPVL	65.6345	16.4402	17.1985	0.726698
HJA	AC hPVL	88.3835	5.43271	6.17088	0.0129504
HQS	AC hPVL	86.9375	4.82899	8.02223	0.211317
TAT	HAM	79.4257	15.848	3.61665	1.10962
TDX	HAM	83.3176	8.00255	3.67914	5.00071
TEF	HAM	46.3367	41.6231	11.7583	0.281896
TFF	HAM	91.0806	3.37313	3.78787	1.75837
TW	HAM	87.986	7.72573	4.20278	0.0855413
TBZ	HAM	80.1856	10.0923	9.6131	0.108985
TCK	HAM	80.4371	7.72921	11.1407	0.692964
TPW	HAM	7.71402	83.0668	8.4666	0.752587
TDB	HAM	82.1089	8.59909	9.22093	0.0710669
TCQ	HAM	78.3512	11.4343	8.48452	1.73
TDT	HAM	89.8755	3.24095	6.66169	0.221823
TPS	HAM	90.1679	2.56185	6.4437	0.826537
TEU	HAM	77.177	8.6577	13.8945	0.270867

## Sheet: Figure 1g
Sample	Group	DP	CD4+CD8+	CD4+CD8dim	CD4dimCD8+
HQW	AC lPVL	4.47	5.56	3.77	6.72
HPR	AC lPVL	1.31	0.97	1.94	1.42
HLJ	AC lPVL	4.04	1.28	8.79	2.86
HRO	AC lPVL	1.89	2.08	1.35	4.51
HIW	AC lPVL	2.99	2.34	3	1.98
HDK	AC lPVL	4.66	1.91	6.12	3.97
HQX	AC lPVL	0.93	0.63	0.84	1.02
HOD	AC lPVL	0.58	1.04	0.23	1.46
HCL	AC lPVL	1.69	1.36	1.34	2.22
HOA	AC lPVL	1.31	1.04	2.03	0.88
HDA	AC lPVL	1.35	0.66	2.97	0.75
HIG	AC lPVL	0.57	0.27	0.77	0.83
HJY	AC lPVL	1.11	0.45	1.15	0.71
HMD	AC lPVL	4.98	3.39	8.99	2.53
HMY	AC lPVL	1.44	1.23	2.12	0.59
HES	AC hPVL	15.9	1.71	45	6.52
HFH	AC hPVL	22.1	15.3	27	13.8
HGY	AC hPVL	6.19	3.49	6.52	5.29
HHD	AC hPVL	16.7	6.23	23.4	6.3
HNZ	AC hPVL	9.34	5.43	6.26	17.3
HNR	AC hPVL	12.1	7.54	15.9	5.98
HNS	AC hPVL	17.4	8.62	21.1	14.1
HOS	AC hPVL	14	4.34	19.9	4.82
HPQ	AC hPVL	8.92	6.48	6.98	11.5
HQL	AC hPVL	17	10.3	55.7	9.91
HQI	AC hPVL	9.93	10.3	9.62	10.9
HBK	AC hPVL	25.8	7.07	39.9	14.8
HKG	AC hPVL	32.4	24.5	35.4	33.5
HMH	AC hPVL	17.2	16.5	12.3	20
HJA	AC hPVL	2.93	2.33	2.02	13
HQS	AC hPVL	11.9	18.4	9.67	9.97
TAT	uHAM	7.76	23.8	5.31	10.8
TDX	uHAM	15.3	10.4	17	9.04
TEF	uHAM	23.9	15.7	41.7	12.1
TFF	uHAM	23.1	17.1	39.4	12.7
TW	uHAM	11.4	24.7	10.5	13
TBZ	uHAM	12.8	13.5	12.9	8.07
TCK	uHAM	31.5	13.2	39.9	23
TPW	uHAM	0.64	0.98	0.54	0.71
TDB	uHAM	9.85	4.01	22.1	8.33
TCQ	uHAM	42.3	24.6	61.8	26.5
TDT	uHAM	28.1	17.5	46.3	8
TPS	uHAM	19.5	28.1	27.3	13.7
TEU	uHAM	14.8	12.6	24.7	8.3

## Sheet: Figure 2e
CD4											CD8											DP
Sample	Group	CD27	PD-1	TIGIT	Tim-3	CD25	Foxp3	CD127	CCR7		Sample	Group	CD27	PD-1	TIGIT	Tim-3	CD25	Foxp3	CD127	CCR7		Sample	Group	CD27	PD-1	TIGIT	Tim-3	CD25	Foxp3	CD127	CCR7
HCA	AC lPVL	95.5	0.42	4.43	0.096	0.96	6.37	62.4	87.3		HCA	AC lPVL	59.2	0.12	21.9	0	5.49	3.15	67.4	49.1		HCA	AC lPVL	64.5	0.99	12.3	0.99	4.43	3.45	80.8	49.3
HCI	AC lPVL	81.4	0.81	9.93	0.1	0.48	4.18	60.4	64.7		HCI	AC lPVL	65.8	0.4	38.5	0.86	11	2.03	68.2	42.89		HCI	AC lPVL	16.3	0.27	14.5	0.54	2.14	1.34	83.1	15.39
HNI	AC lPVL	80.2	0.29	14	0.077	2.98	8.67	72	67.3		HNI	AC lPVL	56.7	0.05	52	0.01	5.03	1.58	73.5	16.81		HNI	AC lPVL	28.8	0.23	9.98	0.099	2.59	2.49	86.2	26.11
HQZ	AC lPVL	72.9	0.15	18	0.23	2.56	8.13	81.9	54.1		HQZ	AC lPVL	45.1	0.071	42.3	0.018	7.76	2.18	84.5	27.11		HQZ	AC lPVL	4.17	0.031	2	0.031	0.45	0.31	90	9.57
HNX	AC lPVL	90.7	0.27	21	0.56	3.6	14.1	63.9	72.7		HNX	AC lPVL	63.5	0.13	42.2	0.048	5.93	4.77	73	43.91		HNX	AC lPVL	49	0.19	19.8	0.47	3.98	6.16	80.1	38.2
HQX	AC lPVL	94.9	0.23	7.05	0.064	0.85	5.53	76.2	74.7		HQX	AC lPVL	87.8	0.069	42.5	0.058	11.1	5.8	83.8	49		HQX	AC lPVL	70	0.26	28.2	1.05	7.47	4.98	85.1	42.7
HOD	AC lPVL	88	0.24	14.8	0.046	1.1	3.67	77.3	69		HOD	AC lPVL	56.6	0.078	55.4	0.048	6.45	1.91	78.9	26.1		HOD	AC lPVL	22.4	0.19	9.18	0.25	1.84	1.46	90.1	15.58
HCL	AC lPVL	96.7	0.8	3.51	0.05	0.56	2.82	75.2	87.3		HCL	AC lPVL	84.8	0.24	46.5	0.045	9.25	1.96	79	41.7		HCL	AC lPVL	71.1	0.72	19.9	0.6	6.98	3.25	88.9	41.1
HOA	AC lPVL	95.1	0.42	12.3	0.061	1.17	5.74	66.9	77.1		HOA	AC lPVL	81.7	0.15	35.2	0.031	8.94	4.9	61	47.5		HOA	AC lPVL	68.9	1	29.8	0.38	7.39	6.52	71.6	44.2
HDK	AC lPVL	90.3	0.28	15.9	0.07	1.19	4.67	75.4	70.2		HDK	AC lPVL	51.2	0.063	57.2	0.022	5.88	1.45	72.5	22.43		HDK	AC lPVL	72.7	0.92	35.8	0.18	4.8	3.87	86	43.4
HIW	AC lPVL	83.3	0.27	6.15	0.47	0.13	1.48	90.5	69.2		HIW	AC lPVL	72.5	0.15	15.8	0.56	4.24	0.6	93.7	56.7		HIW	AC lPVL	74.8	1.4	7.48	4.67	2.8	3.74	91.6	56
HQW	AC lPVL	72.9	0.075	5.06	0.34	0.11	0.91	89.4	45.5		HQW	AC lPVL	85.8	0.03	12.3	0.66	3.33	0.74	94.1	60.6		HQW	AC lPVL	45.5	0.5	6.13	3.31	2.65	2.48	90.7	28.51
HPR	AC lPVL	78.8	0.24	7.88	0.21	0.17	1.06	71.3	64.2		HPR	AC lPVL	85.8	0.19	13.7	0.24	3.35	0.4	83.8	70.6		HPR	AC lPVL	63.2	0.8	11.1	0	2.41	0.32	82.2	52.6
HLJ	AC lPVL	68.7	0.41	10.1	0.68	0.65	2.56	95	59.2		HLJ	AC lPVL	82.3	0.39	17	0.65	4.26	0.83	97.3	75.1		HLJ	AC lPVL	66.1	0.56	11.9	3.95	6.78	6.21	93.2	66.1
HRO	AC lPVL	73.7	0.52	10.1	0.92	0.5	2.85	99.3	67.1		HRO	AC lPVL	71.9	0.33	35.4	0.79	5.5	1.28	99.7	43.57		HRO	AC lPVL	44.1	2.1	12.2	4.2	3.36	7.56	97.1	37.8
HOO	AC lPVL	63.8	0.83	25.1	0.11	1.5	4.55	84	67.9		HOO	AC lPVL	19.6	0.096	73.9	0.045	5.3	0.49	75.9	6		HOO	AC lPVL	18.3	0.48	53.4	0.4	2.49	1.52	76.5	31.9
HLT	AC lPVL	91.9	0.95	19.3	0.24	1.38	7.85	87.2	87.8		HLT	AC lPVL	90.6	0.47	67	0.13	6.83	5.07	93.1	74.8		HLT	AC lPVL	32.4	0.29	17.1	0.58	4.62	5.2	94.2	50.3
HOW	AC lPVL	91.7	0.73	13.4	0.053	1.68	4.95	61.3	87.2		HOW	AC lPVL	80.3	0.91	54.5	0.045	5.36	4.47	66.9	67.9		HOW	AC lPVL	80.1	1.75	34.2	1.22	6.46	9.42	79.4	68.6
HFL	AC lPVL	75.6	0.94	32.6	0.28	2.83	6.82	93.4	70.2		HFL	AC lPVL	65.6	0.37	62	0.2	7.52	2.68	95.4	35		HFL	AC lPVL	70.4	0	34.6	1.25	6.85	6.23	96.9	64.8
HRO	AC lPVL	86.8	0.69	16.3	0.078	1.25	4.48	85.1	78.7		HRO	AC lPVL	77.6	0.11	70.3	0.021	5.53	2.52	91	40.3		HRO	AC lPVL	47	0.19	22.4	0.57	3.63	1.53	88.9	43.25
HOS	AC hPVL	92.1	0.24	24.5	0.39	4.94	2.17	52.3	61.4		HOS	AC hPVL	87.1	0.24	33.1	0.17	4.68	1.65	57.6	55.3		HOS	AC hPVL	74.4	0.99	44.4	0.5	15.2	4.13	64.5	35.81
HNR	AC hPVL	84.4	0.38	17.3	0.65	3.82	1.67	70.5	68		HNR	AC hPVL	74.6	0.18	30.6	0.11	7.42	1.55	65.4	55		HNR	AC hPVL	51.8	0.41	27	1.44	12	2.82	75.8	32.8
HQI	AC hPVL	73.6	0.53	24.8	0.82	4.25	1	68.4	56.7		HQI	AC hPVL	64.9	0.35	49.7	0.18	11	0.48	76.7	30.6		HQI	AC hPVL	49	0.64	31.4	1.06	10.6	0.71	74.7	41.4
HHD	AC hPVL	80.7	0.16	31.3	1.08	5.4	1.3	71.5	44.5		HHD	AC hPVL	44.7	0.19	55	0.14	6.05	0.37	64.6	13.62		HHD	AC hPVL	60	0.65	39.7	1.86	15.5	2.43	79.8	26.6
HPQ	AC hPVL	78.9	0.53	35.1	1.24	4.88	1.89	69.9	50.3		HPQ	AC hPVL	49	0.27	74.6	0.14	8.52	0.37	69.7	7.5		HPQ	AC hPVL	31	1.9	34.8	0.82	6.79	1.36	75	21.48
HBK	AC hPVL	91	0.33	26	1.27	3.91	2.96	76.1	62.2		HBK	AC hPVL	78.1	0.62	48.8	0.24	11.4	1.9	77.8	43.9		HBK	AC hPVL	79.4	2.77	24.7	2.08	14.1	3.7	77.1	66.1
HQS	AC hPVL	84.4	0.13	15.3	0.11	2.6	6.37	65.3	62.9		HQS	AC hPVL	72.5	0.021	39.2	0.036	4.99	3.76	68.1	43.97		HQS	AC hPVL	33.4	0.11	12.9	0.32	2.98	4.05	73.3	25.1
HMH	AC hPVL	88.1	0.21	22.4	0.79	6.47	19.8	77.8	64.2		HMH	AC hPVL	76.6	0.09	45.6	0.024	7.74	4.62	86.1	40.66		HMH	AC hPVL	23.3	0.094	13.2	0.28	3.09	6.09	95.5	17.83
HJA	AC hPVL	88.1	0.43	18.5	0.21	4.58	10.2	72.4	69.3		HJA	AC hPVL	38.2	0.022	71.6	0.019	5.85	1.31	76.5	13.03		HJA	AC hPVL	6.33	0.055	10	0.079	1.47	1.39	83.7	10.63
HLX	AC hPVL	91.5	0.28	8.48	0.38	0.3	1.45	79.1	79.5		HLX	AC hPVL	89.2	0.44	29.9	0.31	3.12	1.03	83.1	54.8		HLX	AC hPVL	84.1	0.64	15.9	6.37	6.37	4.46	82.8	77.7
HKG	AC hPVL	58.8	0.25	19.8	0.11	0.11	0.5	69.9	47.99		HKG	AC hPVL	65.6	0.14	24.7	0.11	2.41	0.16	71.6	53.5		HKG	AC hPVL	58.6	0.98	38.8	2.12	3.42	3.42	70.8	31.5
HFH	AC hPVL	81.7	0.54	17	0.3	1.48	1.63	91.9	63.3		HFH	AC hPVL	86.1	0.51	19.4	0.4	5.17	1.86	93.1	68		HFH	AC hPVL	56.2	0.88	23.9	1.33	11.1	3.54	89.8	41.6
HNS	AC hPVL	79.2	0.65	14.4	0.19	2.98	5.33	86.9	61.1		HNS	AC hPVL	83.8	0.45	36.4	0.2	11.3	6.3	88.7	51.9		HNS	AC hPVL	58.6	1.08	23.5	0.067	16.4	4.98	86.5	40.8
HGY	AC hPVL	83.2	0.39	29.1	0.31	4.01	5.31	84.7	54.9		HGY	AC hPVL	86.9	0.11	38.3	0.32	10.4	6.13	87.3	59.07		HGY	AC hPVL	46.4	0.33	41.1	0.72	8.33	2.43	89.5	21.83
HES	AC hPVL	86.3	0.57	30.8	0.1	4.46	5.46	72.1	53.7		HES	AC hPVL	74.2	0.18	69.7	0.071	7	1.53	73.2	17.95		HES	AC hPVL	83.6	0.49	32.4	0.3	8.94	3.89	85.8	19.07
HOF	AC hPVL	80.2	0.81	17.7	0.08	1.51	4.55	73.8	76.3		HOF	AC hPVL	78.1	0.7	66	0.11	5.04	4.36	81.4	64.62		HOF	AC hPVL	54.1	1.17	32.7	0.23	5.37	4.2	84.1	46.63
HNZ	AC hPVL	84.4	0.55	20.1	0.06	3.13	7.4	76.5	75.85		HNZ	AC hPVL	71.2	0.12	75.1	0.042	4.79	4.46	81.1	36.01		HNZ	AC hPVL	67.1	0.86	32.1	0.86	7.69	7.51	81.5	59.2
HEY	AC hPVL	94.2	0.41	18.3	0.1	0.78	4.76	70.1	77.87		HEY	AC hPVL	89.6	0.13	52.8	0.035	3.82	3.24	68.8	67.72		HEY	AC hPVL	91.4	2.97	34.6	1.12	3.72	9.29	75.1	66.5
HCP	AC hPVL	90.7	0.83	16.6	0.1	2.38	7.76	83	80.5		HCP	AC hPVL	82.4	0.17	69.4	0.082	5.95	5.71	88.1	53.93		HCP	AC hPVL	82.6	0.96	52.6	1.2	11	9.46	84.1	55.3
HQL	AC hPVL	68.2	0.43	23.3	0.092	3.68	1.44	87	65.36		HQL	AC hPVL	42.2	0.26	71.4	0.088	5.53	0.37	82.1	23.5		HQL	AC hPVL	50	1.29	37.8	0.32	7.48	2	90.9	50.83

## Sheet: Figure 3b
CD4							CD8							DP
Sample	Group	CM	EM	Naïve	TDE		Sample	Group	CM	EM	Naïve	TDE		Sample	Group	CM	EM	Naïve	TDE
HGA	AC lPVL	28.5	38	31	2.52		HGA	AC lPVL	10.6	31.4	32.5	25.5		HGA	AC lPVL	22	46.9	24.1	7
HMY	AC lPVL	9.22	20.5	65.9	4.38		HMY	AC lPVL	2.88	18.8	65.4	12.9		HMY	AC lPVL	1.47	30.9	63.2	4.41
HDC	AC lPVL	16.5	30.8	46.5	6.21		HDC	AC lPVL	2.51	36.4	30.3	30.8		HDC	AC lPVL	7.69	36.5	48.1	7.69
HJB	AC lPVL	11.6	14.6	68.9	4.87		HJB	AC lPVL	0.93	4.67	32.2	62.1		HJB	AC lPVL	0	22.2	44.4	33.3
HAD	AC lPVL	34.1	16.7	48.2	1.03		HAD	AC lPVL	1.17	16	9.77	73		HAD	AC lPVL	11.9	15	52.1	21
HQX	AC lPVL	22.3	31.2	41.6	4.89		HQX	AC lPVL	4.25	23.3	48.4	24.1		HQX	AC lPVL	10.7	24.8	48.3	16.2
HOD	AC lPVL	22.1	44.2	28.8	4.78		HOD	AC lPVL	3.14	44	23.2	29.7		HOD	AC lPVL	6.14	30.7	25.4	37.7
HIW	AC lPVL	24.2	26.3	46.5	3		HIW	AC lPVL	2.42	14.8	38.9	43.9		HIW	AC lPVL	9.29	12.2	59.5	19
HOA	AC lPVL	17.3	26.1	51.3	5.36		HOA	AC lPVL	3.72	21.1	48.2	26.9		HOA	AC lPVL	6.55	23.5	53.2	16.7
HQZ	AC lPVL	17.7	25.8	37.7	18.7		HQZ	AC lPVL	2.86	11.5	39.3	46.4		HQZ	AC lPVL	1.64	8.39	14.1	75.9
HQP	AC hPVL	22.4	47.3	28.4	1.89		HQP	AC hPVL	2.2	49.3	10	38.5		HQP	AC hPVL	8.31	73.5	9.37	8.8
HQS	AC hPVL	19.4	38.8	36.9	4.82		HQS	AC hPVL	6.51	20.8	37.3	35.4		HQS	AC hPVL	3.87	38.9	13.5	43.8
HGY	AC hPVL	16.1	55.7	24.1	4.12		HGY	AC hPVL	7.08	18.6	49.5	24.8		HGY	AC hPVL	4.99	61.2	13.6	20.2
HQI	AC hPVL	22.5	57.8	14.9	4.84		HQI	AC hPVL	7.26	53.8	12.5	26.5		HQI	AC hPVL	10.7	71.9	5.97	11.4
HNZ	AC hPVL	22.3	29	44.1	4.58		HNZ	AC hPVL	6.63	26.9	43.2	23.3		HNZ	AC hPVL	6.41	35.1	41.1	17.5
HKG	AC hPVL	18.9	48.3	31.5	1.27		HKG	AC hPVL	3.19	28.6	25.2	43		HKG	AC hPVL	7.24	59.6	23.6	9.64
HES	AC hPVL	19.7	28	49.7	2.63		HES	AC hPVL	5.98	11.7	63.2	19.1		HES	AC hPVL	8.71	16	57.2	18.1
HHD	AC hPVL	15.5	53.5	25.7	5.29		HHD	AC hPVL	1.33	21.6	14.6	62.5		HHD	AC hPVL	9.18	31.6	22.4	36.8
HFH	AC hPVL	11.2	43.9	41.9	3.02		HFH	AC hPVL	4.98	24	58.1	12.9		HFH	AC hPVL	9.51	20	65.8	4.74
HNR	AC hPVL	13.5	26.7	55.9	3.95		HNR	AC hPVL	4.24	11.6	55	29.1		HNR	AC hPVL	4.5	14.6	53.4	27.5
HLX	AC hPVL	6.59	12	79.5	1.93		HLX	AC hPVL	2.06	32.1	46.6	19.2		HLX	AC hPVL	6.36	5.24	81	7.38

## Sheet: Figure 3c 
CD4					CD8					DP
Sample	Group	CD49d	CXCR3		Sample	Group	CD49d	CXCR3		Sample	Group	CD49d	CXCR3
HDA	AC lPVL	2255	26		HDA	AC lPVL	7518	139		HDA	AC lPVL	5089	92.4
HDF	AC lPVL	5202	68.7		HDF	AC lPVL	7932	153		HDF	AC lPVL	9940	128
HQZ	AC lPVL	4562	98.3		HQZ	AC lPVL	8227	148		HQZ	AC lPVL	11178	139
HTK	AC lPVL	4082	78.3		HTK	AC lPVL	6556	137		HTK	AC lPVL	9376	146
HBV	AC lPVL	3965	56.3		HBV	AC lPVL	9469	98.8		HBV	AC lPVL	9945	91
HIM	AC lPVL	2392	59.3		HIM	AC lPVL	7263	69.3		HIM	AC lPVL	7613	75.7
HIW	AC lPVL	3279	78.4		HIW	AC lPVL	8305	126		HIW	AC lPVL	7052	149
HID	AC lPVL	2996	77.1		HID	AC lPVL	7896	104		HID	AC lPVL	7983	114
HLX	AC lPVL	3007	54.8		HLX	AC lPVL	6396	105		HLX	AC lPVL	6505	106
HOU	AC lPVL	3385	29.4		HOU	AC lPVL	8488	122		HOU	AC lPVL	8206	102
HNL	AC lPVL	3245	38		HNL	AC lPVL	4943	104		HNL	AC lPVL	6939	102
HEY	AC lPVL	3877	10.9		HEY	AC lPVL	4875	86.3		HEY	AC lPVL	7828	69.3
HNZ	AC hPVL	3263	-2.57		HNZ	AC hPVL	8170	122		HNZ	AC hPVL	8160	49.4
HBU	AC hPVL	2313	85.9		HBU	AC hPVL	5191	131		HBU	AC hPVL	6769	115
HCP	AC hPVL	2433	64.1		HCP	AC hPVL	6208	170		HCP	AC hPVL	5622	143
HFH	AC hPVL	3809	69.7		HFH	AC hPVL	7148	132		HFH	AC hPVL	9939	115
HES	AC hPVL	3707	48.5		HES	AC hPVL	8434	85.6		HES	AC hPVL	9670	86.5
HKG	AC hPVL	3558	48.3		HKG	AC hPVL	6126	83.5		HKG	AC hPVL	8478	91
HOS	AC hPVL	2884	70.5		HOS	AC hPVL	6499	141		HOS	AC hPVL	5766	142
HGY	AC hPVL	2875	51.9		HGY	AC hPVL	6291	74.5		HGY	AC hPVL	10172	90
HIV	AC hPVL	3113	65.7		HIV	AC hPVL	5269	73.1		HIV	AC hPVL	8860	74.2
HLP	AC hPVL	3139	56		HLP	AC hPVL	6283	123		HLP	AC hPVL	9618	91.5
HOF	AC hPVL	4650	21.6		HOF	AC hPVL	6608	73		HOF	AC hPVL	11360	66
HQL	AC hPVL	3179	9.56		HQL	AC hPVL	8442	48		HQL	AC hPVL	4985	31
HQI	AC hPVL	4544	29.3		HQI	AC hPVL	7559	66		HQI	AC hPVL	5616	35.9
HQS	AC hPVL	3332	10.9		HQS	AC hPVL	6209	45.3		HQS	AC hPVL	9178	42.5

## Sheet: Figure 3d
CD4											CD8											DP
Sample	Group	GM-CSF	GrzB	IFN-y	IL-10	IL-13	IL-17A	IL-21	TNF		Sample	Group	GM-CSF	GrzB	IFN-y	IL-10	IL-13	IL-17A	IL-21	TNF		Sample	Group	GM-CSF	GrzB	IFN-y	IL-10	IL-13	IL-17A	IL-21	TNF
HGA	AC lPVL	0.41	14.4	18.1	2.27	0.24	1.37	2.81	18.8		HGA	AC lPVL	0.34	25.3	23.4	2.54	0.39	0.12	0.51	17.8		HGA	AC lPVL	2.62	39.7	40.8	5.24	1.87	0	4.12	43.4
HMY	AC lPVL	0.37	2.43	3.8	0.13	0.12	0.27	0.35	2.72		HMY	AC lPVL	0.068	16.9	18.1	0.068	0.068	0.068	0.24	5.17		HMY	AC lPVL	3.7	37	29.6	0	0	0	0	40.7
HDC	AC lPVL	0.15	8.31	5.75	0.071	0.15	0.19	0.16	5.65		HDC	AC lPVL	0.096	61.9	28.8	0.067	0.22	0.048	0.038	19.6		HDC	AC lPVL	0.35	69.1	52.4	0	0.69	0.69	0	61.5
HJB	AC lPVL	0.27	7.87	2.74	0.63	0.3	0.33	0.2	3.5		HJB	AC lPVL	0.11	58.3	22.9	0.46	0.23	0.23	0.11	19		HJB	AC lPVL	0	78.1	37.5	6.25	3.12	0	6.25	71.9
HAD	AC lPVL	0.11	0.64	1.57	0.059	0.025	0.19	0.14	1.03		HAD	AC lPVL	0.043	68.7	3.34	0.042	0.043	0.019	0.053	5.2		HAD	AC lPVL	2.33	52.6	9.17	1.23	0.68	0.89	1.44	17
HQX	AC lPVL	0.072	2	0.75	0.021	0.024	0.053	0.043	0.21		HQX	AC lPVL	0.07	10.8	3.86	0.033	0.041	0.067	0.033	0.44		HQX	AC lPVL	0.44	6.81	1.51	0.13	0.63	1.7	0.25	0.57
HOD	AC lPVL	0.12	8.07	2.76	0.049	0.032	0.063	0.11	1.49		HOD	AC lPVL	0.054	56.3	8.68	0.024	0.046	0.018	0.045	2.22		HOD	AC lPVL	0.2	50.3	6.22	0.22	0.075	0.15	0.15	5.25
HIW	AC lPVL	0.097	4.03	0.82	0.045	0.023	0.12	0.25	0.58		HIW	AC lPVL	0.077	55.8	5.88	0.046	0.056	0.07	0.041	2.83		HIW	AC lPVL	0.17	24.3	5.9	0.17	0.17	0.77	0.29	5.95
HJC	AC lPVL	0.29	13.5	8.49	0.11	0.13	0.28	0.29	3.54		HJC	AC lPVL	0.1	36.6	20.3	0.081	0.2	0.02	0.3	5.34		HJC	AC lPVL	0.27	61.6	17.6	0.13	0.4	0.53	0.4	11.8
HOA	AC lPVL	0.11	6.97	4.05	0.018	0.034	0.048	0.13	3.26		HOA	AC lPVL	0.1	42.5	11.9	0.018	0.089	0.00486	0.15	4.71		HOA	AC lPVL	0.7	25.5	15.3	0.14	0.28	0.14	0.28	13.7
HQZ	AC lPVL	0.11	30	3.39	0.023	0.046	0.11	0.56	2.76		HQZ	AC lPVL	0.056	47.8	8.49	0.019	0.045	0.023	0.41	4.25		HQZ	AC lPVL	0.12	83.8	2.66	0.041	0.033	0.033	0.54	2.36
HQP	AC hPVL	0.35	10.5	9.98	0.96	0.12	0.61	2.08	12.8		HQP	AC hPVL	0.21	39.8	35.2	0.7	0.24	0.12	0.48	19.2		HQP	AC hPVL	1.59	60.3	51.8	2.92	1.42	0.33	1.75	56.2
HQS	AC hPVL	0.27	16.8	5.67	0.031	0.099	1.55	1.64	9.7		HQS	AC hPVL	0.08	62.1	10.8	0.04	0.21	0.04	0.067	6.43		HQS	AC hPVL	0.3	81.5	14.6	0.3	0.74	1.18	0.44	16.6
HGY	AC hPVL	0.22	9.02	5.83	0.058	0.067	0.43	0.79	8.01		HGY	AC hPVL	0.087	24.9	10.8	0.087	0.11	0.11	0.12	5.71		HGY	AC hPVL	0.56	45.6	15.7	0.11	0.33	0.56	0.44	18.1
HQI	AC hPVL	0.066	6.92	0.4	0.038	0.023	0.015	0.075	0.27		HQI	AC hPVL	0.045	21.9	0.52	0.025	0.024	0.00196	0.049	0.33		HQI	AC hPVL	0.13	8.82	0.3	0.083	0.15	0.05	0.18	0.55
HKG	AC hPVL	0.077	3.3	0.66	0.053	0.026	0.044	0.077	0.62		HKG	AC hPVL	0.066	55.7	4.3	0.047	0.034	0.00378	0.047	3.93		HKG	AC hPVL	0.61	26.7	6.21	0.61	0.37	0.14	0.51	8.59
HNZ	AC hPVL	0.094	4.3	0.58	0.08	0.032	0.045	0.089	0.43		HNZ	AC hPVL	0.085	45.9	2.14	0.062	0.048	0.021	0.044	0.81		HNZ	AC hPVL	0.45	14	1.57	0.39	0.34	0.5	0.5	1.29
HES	AC hPVL	0.075	2.39	0.29	0.012	0.019	0.026	0.19	0.24		HES	AC hPVL	0.057	19.6	0.55	0.014	0.031	0.00863	0.097	0.37		HES	AC hPVL	0.19	16.4	0.56	0.087	0.043	0	0.26	0.76
HHD	AC hPVL	0.098	2.97	0.87	0.044	0.026	0.072	0.44	0.85		HHD	AC hPVL	0.042	65	6.02	0.017	0.04	0.01	0.071	5.97		HHD	AC hPVL	0.18	43.1	10.7	0.09	0.09	0.18	0.38	15.3
HFH	AC hPVL	0.1	3.79	1.49	0.025	0.018	0.074	0.23	0.96		HFH	AC hPVL	0.052	9.87	2.01	0.02	0.02	0.015	0.047	0.46		HFH	AC hPVL	0.18	7.52	1.28	0.32	0.091	0.091	0.55	1.1
HNR	AC hPVL	0.09	5.01	0.67	0.015	0.042	0.026	0.11	0.52		HNR	AC hPVL	0.054	34.5	1.4	0.016	0.03	0.00648	0.041	0.96		HNR	AC hPVL	0.31	26.1	1.77	0.18	0.082	0.082	0.22	2.28
HLX	AC hPVL	0.079	0.77	0.43	0.02	0.02	0.052	0.081	0.13		HLX	AC hPVL	0.091	13.7	2.25	0.032	0.046	0.068	0.046	1.9		HLX	AC hPVL	0.63	6.38	3.05	0.09	0.45	0.81	0.36	0.54

## Sheet: Figure 4c
CD4				DP
Sample	Group	CD154		Sample	Group	CD154
HCA	AC lPVL	0.3		HCA	AC lPVL	0.35
HCI	AC lPVL	0.15		HCI	AC lPVL	0.24
HQZ	AC lPVL	0.13		HQZ	AC lPVL	0.033
HNX	AC lPVL	0.12		HNX	AC lPVL	0.33
HDK	AC lPVL	0.12		HDK	AC lPVL	0.48
HOD	AC lPVL	0.053		HOD	AC lPVL	0.29
HOA	AC lPVL	0.097		HOA	AC lPVL	0.57
HOO	AC lPVL	0.23		HOO	AC lPVL	0.63
HLJ	AC lPVL	0.21		HLJ	AC lPVL	0.99
HOW	AC lPVL	0.19		HOW	AC lPVL	0.51
HFL	AC lPVL	0.56		HFL	AC lPVL	2.6
HRO	AC lPVL	0.41		HRO	AC lPVL	2.04
HNR	AC hPVL	0.18		HNR	AC hPVL	1.13
HQI	AC hPVL	0.17		HQI	AC hPVL	0.17
HHD	AC hPVL	0.11		HHD	AC hPVL	0.17
HPQ	AC hPVL	0.12		HPQ	AC hPVL	0.37
HBK	AC hPVL	0.25		HBK	AC hPVL	0.57
HQS	AC hPVL	0.22		HQS	AC hPVL	0.47
HMH	AC hPVL	0.28		HMH	AC hPVL	0.73
HFH	AC hPVL	2.46		HFH	AC hPVL	6.6
HNS	AC hPVL	0.65		HNS	AC hPVL	1.67
HGY	AC hPVL	0.5		HGY	AC hPVL	1.48
HES	AC hPVL	0.23		HES	AC hPVL	1.05
HOF	AC hPVL	0.69		HOF	AC hPVL	1.95
HNZ	AC hPVL	0.46		HNZ	AC hPVL	2.26
HEY	AC hPVL	0.24		HEY	AC hPVL	4.2
HCP	AC hPVL	0.38		HCP	AC hPVL	4.51
HQL	AC hPVL	0.57		HQL	AC hPVL	1.52

[truncated: 32 more sheets: Figure 4d, Figure 4e and g, Figure 4f and h, Figure 4i, Figure 4j, Figure 5c and d, Figure 5e, Figure 5f, Figure 6a, Figure 6b, Averages Figure 6, Figure 7b and d, Figure 8b, Figure 8c, Figure 8e, Figure 8f, Figure 8h, Figure 9a and b, Figure 9c and d, Figure 10b, c, d, S6 …]
